# Supplementary material for: Comparison of virulence of Francisella tularensis ssp. holarctica genotypes B.12 and B.FTNF002-00
Source: BMC Vet Res. 2017 Feb 10;13:46. doi: 10.1186/s12917-017-0968-9 (PMC5301346; doi:10.1186/s12917-017-0968-9)
Supplement: Additional file 1: — Weight data and clinical sign scores of Francisella tularensis ssp. holarctica infected Fischer 344 rats. The animals were infected with the B.12 or the B.FTNF002-00 genotype (genotype of infectious agent) with either 100, 101 and 102 CFUs of the bacteria suspensions (infectious dose). Weight data (in grams) on the day of infection (initial weight) and between days 1–13 post infection (pi.) with the clinical sign scores (graded as none = 0, mild = 1, moderate = 2 and severe = 3; 3* = the animal succumbed to the infection) are provided for all rats. (XLSX 14 kb) [file 12917_2017_968_MOESM1_ESM.xlsx]

## Sheet: Supplementary table
genotype of infectious agent	infectious dose	initial weight (g)	day 1 pi.		day 2 pi.		day 3 pi.		day 4 pi.		day 5 pi.		day 6 pi.		day 7 pi.		day 8 pi.		day 9 pi.		day 10 pi.		day 11 pi.		day 12 pi.		day 13 pi.
			weight (g)	clinical sign score	weight (g)	clinical sign score	weight (g)	clinical sign score	weight (g)	clinical sign score	weight (g)	clinical sign score	weight (g)	clinical sign score	weight (g)	clinical sign score	weight (g)	clinical sign score	weight (g)	clinical sign score	weight (g)	clinical sign score	weight (g)	clinical sign score	weight (g)	clinical sign score	weight (g)	clinical sign score
B.12	10^0 CFU	116	119	0	120	0	121	0	124	0	125	0	119	0	108	2	101	2	90	2	88	3*
		96	97	0	101	0	100	0	95	0	92	2	89	3	89	2	89	1	90	0	91	0	92	0	94	0	96	0
		106	111	0	113	0	114	0	116	0	118	1	120	0	115	0	113	0	113	0	113	0	115	0	114	0	116	0
		115	117	0	114	0	117	0	118	0	121	1	120	0	119	0	121	0	121	0	122	0	122	0	127	0	124	0
		114	115	0	121	0	120	0	117	0	117	1	114	1	112	1	111	0	111	0	110	0	110	0	112	0	114	0
		121	122	0	123	0	122	0	121	0	119	1	120	1	120	0	119	0	118	0	119	0	120	0	121	0	124	0
	10^1 CFU	109	110	0	111	0	109	0	112	0	105	0	97	2	91	3	89	3*
		112	112	0	114	0	109	0	102	1	99	2	100	1	98	2	101	1	104	1	102	0	101	0	101	0	105	0
		117	119	0	121	0	122	0	121	0	117	1	116	1	115	0	113	0	116	0	116	0	118	0	122	0	123	0
		118	122	0	123	0	125	0	126	0	124	1	123	0	123	0	121	0	123	0	123	0	121	0	125	0	126	0
		123	124	0	126	0	122	0	120	1	117	1	111	1	110	1	111	0	112	0	113	0	113	0	113	0	117	0
		99	102	0	108	0	107	0	103	0	101	1	101	1	101	0	101	0	101	0	102	0	104	0	104	0	104	0
	10^2 CFU	112	114	0	115	0	116	0	113	0	109	0	108	1	107	1	107	2	109	2	109	1	109	1	113	0	113	0
		118	117	0	119	0	110	1	109	2	106	1	103	1	102	1	105	0	107	0	108	0	110	0	110	0	114	0
		104	105	0	107	0	109	0	107	0	107	1	102	1	105	0	106	0	99	0	97	0	107	0	109	0	110	0
		109	111	0	112	0	114	0	112	0	112	1	111	1	109	1	109	0	111	0	113	0	115	0	121	0	119	0
		119	116	0	118	0	112	0	104	1	101	1	99	1	98	1	99	0	101	0	103	0	104	0	104	0	109	0
		108	114	0	114	0	110	0	106	1	106	1	104	1	105	1	105	0	105	0	107	0	110	0	110	0	110	0
B.FTNF002-00	10^0 CFU	118	118	0	124	0	122	0	117	1	116	1	109	1	106	1	103	1	101	1	103	0	106	0	108	0	108	0
		127	126	0	129	0	129	0	125	0	126	1	126	1	123	1	124	0	125	0	125	0	125	0	125	0	125	0
		99	108	0	104	0	107	0	106	0	105	1	105	1	107	0	106	0	106	0	106	0	107	0	107	0	107	0
		113	116	0	118	0	122	0	120	0	124	0	115	0	107	3*
		117	118	0	119	0	121	0	122	0	122	0	118	0	107	2	103	3*
		121	121	1	121	1	119	1	113	1	110	2	104	3	99	3	95	3	90	3	84	3	79	3	78	3*
	10^1 CFU	109	109	0	110	0	103	0	99	0	93	2	93	3	91	2	91	2	92	2	93	2	95	2	95	0	95	0
		123	120	0	124	0	122	0	119	0	114	1	111	1	112	1	112	1	112	1	110	0	109	0	109	0	109	0
		122	121	0	127	0	123	0	121	0	120	1	118	1	118	0	116	0	115	0	116	0	119	0	119	0	119	0
		127	129	0	130	0	133	0	135	0	128	0	115	2	109	3	102	3	99	3*
		117	119	0	120	0	121	0	123	0	113	0	104	3	103	3*
		104	108	0	108	0	110	0	108	0	103	2	94	2	96	1	98	1	101	1	102	0	102	0	104	0	105	0
	10^2 CFU	130	132	0	133	0	136	0	131	0	128	2	121	2	118	1	119	1	120	1	124	1	125	0	128	0	130	0
		118	123	0	120	1	123	1	116	1	109	2	102	2	98	2	95	1	104	1	108	0	110	0	114	0	116	0
		128	129	0	133	0	127	0	124	1	122	1	120	1	121	0	121	0	122	0	124	0	125	0	125	0	125	0
		117	116	0	119	0	115	0	110	1	110	1	110	1	110	0	109	0	108	0	109	0	110	0	110	0	110	0
		125	123	0	127	0	124	0	123	1	122	1	119	0	121	0	123	0	125	0	126	0	127	0	127	0	127	0
		114	113	0	118	0	106	0	100	3*
